# Supplementary material for: Characterization of Loss-of-Imprinting in Breast Cancer at the Cellular Level by Integrating Single-Cell Full-Length Transcriptome with Bulk RNA-Seq Data
Source: Biomolecules. 2024 Dec 14;14(12):1598. doi: 10.3390/biom14121598 (PMC11673884; doi:10.3390/biom14121598)
Supplement: Supplementary file 1 [file biomolecules-14-01598-s001.zip]

Archive with 3 entries (3 files):
- Supplementary figure.pdf
- Supplementary file.xlsx
- Supplementary Tables.xlsx
